# Supplementary material for: Biological Actions of Alamandine: A Scoping Review
Source: Biomedicines. 2025 Aug 11;13(8):1957. doi: 10.3390/biomedicines13081957 (PMC12383702; doi:10.3390/biomedicines13081957)
Supplement: Supplementary file 1 [file biomedicines-13-01957-s001.zip]

Archive with 1 entries (1 files):
- biomedicines-3774550-supplementary.pdf
